# Supplementary material for: Visualizing intraorganellar ultrastructures, dynamics, and interactions with open-access background-free Lock-in-SIM
Source: Nat Commun. 2025 Nov 28;16:10765. doi: 10.1038/s41467-025-65805-w (PMC12663579; doi:10.1038/s41467-025-65805-w)
Supplement: Supplementary file 19 — Source data [file 41467_2025_65805_MOESM19_ESM.xlsx]

## Sheet: Figure 2e
	SBR
Wiener-SIM	8.8274
HiFi-SIM	9.5509
BF-SIM	10.9646
Lock-in-SIM	12.7769

## Sheet: Figure 2f
Distance (μm)	Widefield	Wiener-SIM	HiFi-SIM	BF-SIM	Lock-in-SIM
0	0	0	0	0	0
0.0325	0.0612442	0.0437582	0.0244754	0.00790212	0.0218033
0.065	0.13889	0.233706	0.200436	0.146592	0.164288
0.0975	0.226613	0.478262	0.452219	0.434962	0.464284
0.13	0.32422	0.624591	0.608329	0.603518	0.587106
0.1625	0.423589	0.629146	0.628378	0.596277	0.481539
0.195	0.522832	0.60372	0.623739	0.554382	0.396403
0.2275	0.621807	0.605258	0.635254	0.547406	0.361507
0.26	0.707041	0.630283	0.637699	0.572794	0.332261
0.2925	0.785098	0.684207	0.673547	0.63246	0.373456
0.325	0.853469	0.768484	0.767926	0.731148	0.526202
0.3575	0.909118	0.893312	0.90035	0.879017	0.727813
0.39	0.953519	1	1	1	0.893357
0.4225	0.98259	0.963295	0.948829	0.937946	0.799887
0.455	0.997625	0.836079	0.812476	0.765979	0.586359
0.4875	1	0.701954	0.663731	0.591543	0.373335
0.52	0.991479	0.633991	0.580384	0.512242	0.30728
0.5525	0.975502	0.750122	0.694366	0.664628	0.513111
0.585	0.954431	0.864266	0.844789	0.810985	0.82698
0.6175	0.932151	0.894871	0.914679	0.840922	1
0.65	0.907267	0.807118	0.844072	0.717455	0.903295
0.6825	0.878886	0.687377	0.688862	0.556823	0.61908
0.715	0.839766	0.613375	0.54523	0.463504	0.394308
0.7475	0.799619	0.559005	0.449155	0.40811	0.265246

## Sheet: Figure 2g
	SBR
Wiener-SIM	9.8249
HiFi-SIM	10.2599
BF-SIM	11.3731
Lock-in-SIM	14.5027

## Sheet: Figure 2h
Distance (μm)	Widefield	Wiener-SIM	HiFi-SIM	BF-SIM	Lock-in-SIM
0	0	0.029724	0.0166607	0	0
0.0325	0.0335302	0.065166	0.0161783	0	0
0.065	0.0888917	0.0343156	0.00670799	0	0
0.0975	0.16586	0	0	0	0
0.13	0.270894	0.0426758	0.0432916	0.113244	0.000466406
0.1625	0.401656	0.25058	0.237344	0.464778	0.135102
0.195	0.556014	0.637873	0.591967	0.905948	0.568856
0.2275	0.720804	0.88313	0.855243	1	0.92322
0.26	0.86112	0.816333	0.859113	0.784585	0.65681
0.2925	0.9619	0.668796	0.767907	0.663427	0.402063
0.325	1	0.702274	0.813188	0.78861	0.504398
0.3575	0.964929	0.898825	0.961413	0.978805	0.850543
0.39	0.873054	1	1	0.966119	1
0.4225	0.738548	0.866016	0.829014	0.743819	0.750779
0.455	0.583737	0.535879	0.50823	0.466063	0.329298
0.4875	0.438326	0.249758	0.238645	0.267723	0.0932198
0.52	0.302447	0.122899	0.0990985	0.154231	0.022615
0.5525	0.196065	0.0782179	0.0403018	0.063055	0.00485566
0.585	0.118489	0.0557073	0.0245621	0.0223073	0.00188508
0.6175	0.0678011	0.0486854	0.0278702	0	0
0.65	0.0404527	0.0538398	0.0342768	0	0

## Sheet: Figure 3k
Distance (μm)	Widefield	Wiener-SIM	Lock-in-SIM
0	0	0	0
0.0325	0.165106	0.0651381	0.0134013
0.065	0.349521	0.223495	0.107957
0.0975	0.532948	0.513983	0.422561
0.13	0.713171	0.864487	0.927525
0.1625	0.848246	1	1
0.195	0.953076	0.91686	0.679237
0.2275	0.999381	0.742435	0.341578
0.26	1	0.686119	0.268602
0.2925	0.948825	0.813316	0.513962
0.325	0.872726	0.963633	0.903689
0.3575	0.775266	0.844062	0.775312
0.39	0.692772	0.553822	0.358985
0.4225	0.621971	0.314887	0.0925335
0.455	0.569449	0.225062	0.0190416
0.4875	0.528265	0.299979	0.099372
0.52	0.490883	0.486466	0.354271
0.5525	0.438946	0.641643	0.712558
0.585	0.37814	0.618379	0.763111
0.6175	0.301748	0.450311	0.489734
0.65	0.216923	0.2635	0.215404

## Sheet: Figure 3l
Distance (μm)	Widefield	Wiener-SIM	Lock-in-SIM
0	0.489413	0.0528702	0.0181981
0.0325	0.609305	0.138255	0.0432446
0.065	0.729867	0.30062	0.19887
0.0975	0.833786	0.52784	0.446627
0.13	0.915567	0.723978	0.666204
0.1625	0.974443	0.75799	0.67663
0.195	1	0.629538	0.485761
0.2275	0.9904	0.575974	0.359626
0.26	0.955699	0.608425	0.403863
0.2925	0.945615	0.679345	0.566478
0.325	0.949542	0.755522	0.686234
0.3575	0.9624	0.789587	0.72616
0.39	0.976354	0.742728	0.555062
0.4225	0.993848	0.624821	0.286285
0.455	0.990929	0.517583	0.121895
0.4875	0.949095	0.594521	0.213259
0.52	0.882744	0.824583	0.557727
0.5525	0.79286	1	0.914776
0.585	0.664363	0.96315	1
0.6175	0.484018	0.6686	0.693989
0.65	0.2655	0.287343	0.264423
0.6825	0.120695	0.0601116	0.0362855
0.715	0	0	0

## Sheet: Figure 3m
Distance (μm)	Widefield	Wiener-SIM	Lock-in-SIM
0	0	0	0
0.0325	0.0459986	0.0261755	0
0.065	0.104935	0.0539864	0
0.0975	0.175835	0.0886974	0
0.13	0.245011	0.147575	0.00768911
0.1625	0.324325	0.24545	0.0662896
0.195	0.40052	0.373333	0.247695
0.2275	0.479412	0.523701	0.531702
0.26	0.552046	0.646333	0.735202
0.2925	0.619505	0.716361	0.761614
0.325	0.673585	0.738092	0.650787
0.3575	0.718556	0.730306	0.475415
0.39	0.751417	0.712521	0.348798
0.4225	0.767789	0.70036	0.261317
0.455	0.780091	0.678555	0.188624
0.4875	0.788731	0.657348	0.125828
0.52	0.793408	0.644396	0.0795132
0.5525	0.797624	0.641204	0.0807822
0.585	0.806879	0.663298	0.145617
0.6175	0.804721	0.694205	0.270951
0.65	0.797525	0.719961	0.421147
0.6825	0.791621	0.723727	0.49731
0.715	0.785802	0.700083	0.480349
0.7475	0.77048	0.648627	0.366952
0.78	0.756994	0.58896	0.211175
0.8125	0.75165	0.541945	0.100316
0.845	0.75165	0.51497	0.0356725
0.8775	0.754007	0.519785	0.0329894
0.91	0.761244	0.554434	0.0961081
0.9425	0.774653	0.605543	0.193723
0.975	0.795692	0.655018	0.285177
1.0075	0.816217	0.691323	0.332296
1.04	0.838926	0.703507	0.278817
1.0725	0.861517	0.693344	0.166858
1.105	0.890589	0.669602	0.0684819
1.1375	0.915764	0.652389	0.0100092
1.17	0.9432	0.66611	0.0105116
1.2025	0.972521	0.729998	0.101724
1.235	0.991067	0.829296	0.347352
1.2675	1	0.93749	0.710404
1.3	0.998458	1	1
1.3325	0.97249	0.956357	0.961014
1.365	0.925373	0.820316	0.657294
1.3975	0.858666	0.631637	0.277702
1.43	0.770868	0.442626	0.038826

## Sheet: Figure 3n
θ (°)	Telophase cell	Non-telophase cell
1	0.020544	0.0124154
21	0.14265	0.036458
31	0.585938	0.0910464
41	0.900752	0.206267
51	0.898148	0.261249
61	0.604745	0.294554
71	0.298611	0.33988
81	0.171875	0.462524
91	0.227431	0.605728
101	0.121817	0.712146
111	0.21412	0.806083
121	0.431424	0.895159
131	0.702257	0.968797
141	0.593461	0.847336
151	0.411458	0.581686
161	0.222222	0.334034
171	0.0153356	0.159167

## Sheet: Figure 4f
Imaging time (s)	Purple ROI	Green ROI	Orange ROI	Blue ROI
0	116	77	48	39
1.18	106	75	49	44
2.36	112	79	48	40
3.54	115	75	47	42
4.72	112	81	45	35
5.9	107	72	52	36
7.08	108	80	45	33
8.26	111	84	49	32
9.44	112	79	43	39
10.62	114	102	46	39
11.8	115	93	49	38
12.98	113	66	49	37
14.16	108	66	42	39
15.34	108	83	49	37
16.52	109	90	44	42
17.7	112	92	48	46
18.88	108	71	46	36
20.06	109	69	51	36
21.24	109	74	46	39
22.42	115	57	42	38
23.6	108	86	51	36
24.78	114	76	46	28
25.96	113	77	51	35
27.14	119	61	50	38
28.32	112	70	46	29
29.5	110	83	43	34
30.68	105	88	48	36
31.86	106	71	49	37
33.04	106	83	55	35
34.22	116	81	49	38
35.4	115	94	53	38
36.58	114	65	49	37
37.76	114	72	43	35
38.94	109	67	45	34
40.12	106	71	53	35
41.3	114	88	47	35
42.48	117	74	45	40
43.66	116	73	49	41
44.84	116	82	49	36
46.02	107	66	48	29
47.2	112	80	50	36
48.38	109	130	51	34
49.56	114	77	51	37
50.74	115	81	53	38
51.92	116	81	52	38
53.1	113	80	49	41
54.28	117	79	42	30
55.46	101	84	56	38
56.64	114	72	38	39
57.82	117	90	53	33
59	114	75	48	36
60.18	118	49	50	40
61.36	117	75	45	40
62.54	104	122	48	36
63.72	108	68	47	37
64.9	116	120	50	49
66.08	112	83	45	35
67.26	108	81	50	40
68.44	110	78	49	36
69.62	110	83	53	40
70.8	113	109	50	37
71.98	116	99	52	40
73.16	111	65	54	36
74.34	108	78	45	38
75.52	112	139	45	37
76.7	109	89	42	40
77.88	117	61	53	38
79.06	113	78	50	39
80.24	110	79	46	49
81.42	111	78	50	43
82.6	111	85	48	36
83.78	112	91	50	36
84.96	106	87	49	31
86.14	107	95	50	46
87.32	110	80	53	36
88.5	109	94	49	36
89.68	108	124	52	35
90.86	104	61	47	40
92.04	124	71	51	36
93.22	108	85	53	35
94.4	108	90	46	28
95.58	105	94	47	38
96.76	108	107	46	33
97.94	109	46	54	30
99.12	102	82	47	32
100.3	110	48	51	30
101.48	110	94	42	37
102.66	111	96	47	36
103.84	105	85	41	34
105.02	107	83	45	41
106.2	112	103	46	47
107.38	113	101	43	38
108.56	111	106	43	39
109.74	109	61	42	41
110.92	116	40	45	37
112.1	114	63	46	41
113.28	112	63	48	32
114.46	111	107	42	40
115.64	111	88	41	29
116.82	114	101	42	29
118	115	101	45	43
119.18	112	88	41	34
120.36	113	107	47	40
121.54	112	113	41	28
122.72	104	104	47	36
123.9	114	94	44	27
125.08	102	76	41	40
126.26	116	62	40	39
127.44	102	57	52	42
128.62	101	55	47	45
129.8	113	48	44	33
130.98	107	56	41	30
132.16	113	107	49	31
133.34	105	37	44	32
134.52	117	93	43	33
135.7	114	74	47	32
136.88	109	87	47	35
138.06	113	147	38	32
139.24	111	95	44	35
140.42	110	118	39	38
141.6	113	137	41	45
142.78	111	57	38	40
143.96	105	85	42	42
145.14	112	86	46	41
146.32	111	86	40	38
147.5	108	105	49	38
148.68	116	78	45	32
149.86	117	86	42	33
151.04	109	96	42	38
152.22	104	49	42	38
153.4	110	89	46	34
154.58	116	95	52	40
155.76	108	93	46	37
156.94	109	48	46	42
158.12	106	135	48	40
159.3	114	116	41	36
160.48	115	129	51	33
161.66	115	78	42	30
162.84	108	133	45	34
164.02	104	103	42	36
165.2	106	114	36	28
166.38	116	129	41	30
167.56	117	68	44	39
168.74	112	66	46	41
169.92	106	83	45	39
171.1	109	77	46	30
172.28	103	76	39	39
173.46	106	109	45	42
174.64	111	89	42	42
175.82	104	102	48	35
177	112	74	46	25
178.18	109	125	37	37
179.36	115	57	35	35
180.54	112	111	43	37
181.72	117	105	47	42
182.9	117	104	45	36
184.08	106	120	39	43
185.26	101	121	40	34
186.44	109	80	38	35
187.62	104	64	44	41
188.8	103	121	41	35
189.98	117	128	34	39
191.16	109	89	42	37
192.34	108	63	43	46
193.52	107	63	48	46
194.7	106	66	48	45
195.88	99	107	46	39
197.06	111	59	45	38
198.24	106	56	37	33
199.42	113	52	45	34
200.6	119	48	45	31
201.78	106	70	50	33
202.96	117	57	36	28
204.14	102	79	39	36
205.32	107	81	38	41
206.5	112	46	43	30
207.68	111	56	50	25
208.86	117	60	50	39
210.04	112	63	52	39
211.22	118	77	40	47
212.4	103	58	36	39
213.58	117	63	32	36
214.76	117	59	31	37
215.94	113	72	42	34
217.12	118	130	43	30
218.3	105	111	41	37
219.48	121	105	41	29
220.66	106	117	35	33
221.84	96	99	33	29
223.02	108	58	37	33
224.2	108	65	36	38
225.38	109	47	49	31
226.56	111	50	37	35
227.74	109	116	42	34
228.92	107	111	34	31
230.1	110	103	46	36
231.28	102	59	46	32
232.46	93	52	41	40
233.64	103	54	29	40
234.82	109	118	35	39
236	96	64	32	40
237.18	120	51	43	42
238.36	108	48	36	42
239.54	100	46	44	39
240.72	103	125	38	41
241.9	89	130	35	37
243.08	115	50	52	33
244.26	104	62	48	27
245.44	118	76	47	32
246.62	110	59	48	32
247.8	113	30	43	35
248.98	107	72	48	51
250.16	104	42	39	37
251.34	103	119	49	37
252.52	106	56	37	38
253.7	107	92	44	28
254.88	104	70	40	35
256.06	95	103	43	38
257.24	84	116	39	28
258.42	102	86	36	33
259.6	99	56	43	36
260.78	107	69	46	28
261.96	107	86	43	31
263.14	109	83	40	47
264.32	117	74	40	29
265.5	114	118	30	32
266.68	106	112	44	40
267.86	101	94	40	43
269.04	100	82	37	32
270.22	104	38	38	37
271.4	108	47	39	40
272.58	116	79	29	40
273.76	107	63	30	40
274.94	116	96	37	41
276.12	119	54	30	33
277.3	114	116	36	32
278.48	95	71	31	29
279.66	115	89	32	37
280.84	114	90	42	45
282.02	113	74	41	38
283.2	116	78	38	40
284.38	116	60	39	39
285.56	108	70	37	38
286.74	110	119	29	35
287.92	101	118	30	38
289.1	116	86	39	45
290.28	101	54	29	33
291.46	110	71	41	29
292.64	115	58	40	38
293.82	119	105	41	49
295	104	96	37	39
296.18	110	95	42	33
297.36	117	96	43	36
298.54	115	55	38	38
299.72	103	105	41	35
300.9	110	106	32	37
302.08	113	124	34	36
303.26	121	88	32	34
304.44	113	80	34	36
305.62	99	137	44	36
306.8	108	136	35	44
307.98	117	118	38	36
309.16	113	98	36	40
310.34	103	66	33	43
311.52	112	144	32	40
312.7	103	115	33	46
313.88	98	131	37	40
315.06	111	104	35	52
316.24	81	88	37	43
317.42	103	87	34	42
318.6	114	87	40	46
319.78	114	113	43	50
320.96	105	148	35	56
322.14	113	116	37	38
323.32	118	138	36	50
324.5	100	117	31	38
325.68	108	115	35	42
326.86	110	55	34	27
328.04	107	90	33	56
329.22	117	90	41	31
330.4	110	59	28	37
331.58	117	122	40	43
332.76	106	40	35	34
333.94	99	28	33	53
335.12	107	129	30	27
336.3	106	129	34	55
337.48	118	148	31	48
338.66	115	131	32	44
339.84	112	141	34	29
341.02	113	122	34	50
342.2	79	55	29	42
343.38	109	128	39	47
344.56	114	123	33	44
345.74	102	124	36	41
346.92	119	119	41	38
348.1	107	126	38	41
349.28	115	120	37	42
350.46	112	128	33	41
351.64	113	140	42	35
352.82	105	121	37	41
354	117	122	30	39
355.18	110	133	38	44
356.36	108	127	38	42
357.54	115	128	34	35
358.72	113	29	38	44
359.9	113	44	30	47
361.08	116	37	23	38
362.26	114	128	34	42
363.44	103	120	34	41
364.62	111	126	37	42
365.8	114	141	31	40
366.98	110	54	43	47
368.16	111	25	37	37
369.34	92	46	29	36
370.52	98	122	37	35
371.7	106	124	24	39
372.88	107	92	25	43
374.06	113	121	25	42
375.24	97	136	41	34
376.42	115	117	41	46
377.6	91	142	41	36
378.78	106	92	43	40
379.96	109	67	38	45
381.14	113	124	28	44
382.32	118	110	21	40
383.5	113	152	26	43
384.68	112	57	31	34
385.86	105	144	27	47
387.04	98	74	35	33
388.22	104	149	43	36
389.4	98	127	30	36
390.58	103	127	36	35
391.76	106	122	30	37
392.94	104	125	30	38
394.12	111	121	33	47
395.3	108	106	38	43
396.48	111	116	15	41
397.66	111	116	19	41
398.84	118	101	20	42
400.02	99	135	25	37
401.2	106	101	32	41
402.38	107	107	16	40
403.56	110	67	24	33
404.74	97	60	35	49
405.92	115	87	39	46
407.1	112	103	35	38
408.28	107	97	23	38
409.46	102	104	30	40
410.64	100	119	44	50
411.82	111	103	37	49
413	102	53	32	41
414.18	103	116	32	39
415.36	117	106	25	35
416.54	105	126	27	41
417.72	108	100	11	42
418.9	110	120	23	47
420.08	113	72	43	37
421.26	120	131	29	40

## Sheet: Figure 4j
Distance (μm)	Widefield	Wiener-SIM	Lock-in-SIM
0	0.494679	0.316714	0.144874
0.0325	0.51535	0.412651	0.157534
0.065	0.53225	0.545965	0.302657
0.0975	0.551438	0.69655	0.522965
0.13	0.560342	0.792678	0.729655
0.1625	0.555581	0.817549	0.808757
0.195	0.533636	0.768481	0.742602
0.2275	0.485462	0.679782	0.615626
0.26	0.420637	0.566187	0.457485
0.2925	0.331103	0.46277	0.36029
0.325	0.248942	0.372262	0.279173
0.3575	0.182909	0.287405	0.212975
0.39	0.138231	0.21579	0.150916
0.4225	0.125046	0.154179	0.0702232
0.455	0.134419	0.132368	0.0427682
0.4875	0.160137	0.127803	0.0519456
0.52	0.199141	0.132567	0.0867836
0.5525	0.245095	0.140961	0.13236
0.585	0.30711	0.164233	0.123209
0.6175	0.381991	0.237573	0.128519
0.65	0.467237	0.359032	0.181418
0.6825	0.560596	0.517306	0.329498
0.715	0.647744	0.66402	0.566714
0.7475	0.729405	0.761037	0.817715
0.78	0.788992	0.749013	0.98124
0.8125	0.844134	0.695588	0.968733
0.845	0.895888	0.661568	0.749904
0.8775	0.939248	0.728831	0.497597
0.91	0.98471	0.874373	0.364582
0.9425	1	0.992943	0.550312
0.975	0.997908	1	0.827887
1.0075	0.975093	0.906937	1
1.04	0.923837	0.766044	0.861433
1.0725	0.873737	0.647374	0.579029
1.105	0.816442	0.540266	0.353091
1.1375	0.774823	0.447445	0.219347
1.17	0.747621	0.381112	0.119203
1.2025	0.721348	0.405446	0.0829394
1.235	0.692934	0.479426	0.120553
1.2675	0.652274	0.529934	0.299942
1.3	0.606317	0.479392	0.478827
1.3325	0.561208	0.350531	0.541131
1.365	0.520472	0.216725	0.403728
1.3975	0.491745	0.150436	0.209204
1.43	0.468011	0.184596	0.0939099
1.4625	0.449234	0.281867	0.0946032
1.495	0.428648	0.401704	0.184715
1.5275	0.391592	0.485803	0.388914
1.56	0.351571	0.475726	0.585294
1.5925	0.309382	0.351771	0.651529
1.625	0.269545	0.197235	0.517878
1.6575	0.236388	0.0775472	0.262837
1.69	0.218512	0.0637051	0.0739379
1.7225	0.198218	0.0936131	0.00184948
1.755	0.181373	0.107276	0.058539
1.7875	0.165134	0.06922	0.136542
1.82	0.143873	0.00279649	0.15141
1.8525	0.112342	0	0.0701713
1.885	0.06696	0.0758344	0
1.9175	0	0.213984	0.0147621

[truncated: 2 more sheets: Figure 4k, Figure 4l]
